# Supplementary material for: Strategic Adaptation to Task Characteristics, Incentives, and Individual Differences in Dual-Tasking
Source: PLoS One. 2015 Jul 10;10(7):e0130009. doi: 10.1371/journal.pone.0130009 (PMC4498911; doi:10.1371/journal.pone.0130009)
Supplement: S1 File — The zip-file contains a R script and .Rdata file that can be used to analyze the empirical data. The script explains the structure of the data file. (ZIP) [file pone.0130009.s001.zip]

Archive with 5 entries (4 files):
- analysisEmpiricalData.R
- __MACOSX/
- __MACOSX/._analysisEmpiricalData.R
- data.Rdata
- __MACOSX/._data.Rdata
