# Supplementary material for: Strategic Adaptation to Task Characteristics, Incentives, and Individual Differences in Dual-Tasking
Source: PLoS One. 2015 Jul 10;10(7):e0130009. doi: 10.1371/journal.pone.0130009 (PMC4498911; doi:10.1371/journal.pone.0130009)
Supplement: S1 File — The zip-file contains a R script and .Rdata file that can be used to analyze the empirical data. The script explains the structure of the data file. (ZIP) [file pone.0130009.s001.zip › analysisEmpiricalData.R]

### load package for analysis
require(gdata)


#set the workingdirectory - change this to the directory that contains the R datafile

setwd("~/Desktop/PlosOneAnalysis/")


## load dataset
load("data.Rdata")


# # The datafile is structured such that each row contains data of 1 subject on a specific instance in time. Data is ordered by subject, then by time. 
# To analyze specific criteria (e.g., total trial time), specific subsets of the data need to be made by selecting the correct values for specific columns (i.e., selecting specific rows). The unique values of each column can be seen in R by running the code unique(data$partOfExperiment) and replacing partOfExperiment with the column of interest.
# The following columns exist in the data file
# * SubjectNr: Participant ID
# * CurrentTime: a timer that continues to count throughout the experiment
# * LocalTime: a timer that is reset to 0 at the start of a trial
# * BlockNumber: counts blocks of trials, where 1 block contains one condition (e.g., all 20 dual-task trials in the low noise, large radius condition are in the same block for 1 participant)
# * TrialNumber: counts trials
# * partOfExperiment: what part of the expeirment is ran. single/dual task and practice of real?
# * TrackingTaskPresent: is the tracking task part of this section of the experiment?
# * DigitTaskPresent: is the digit task part of this section of the experiment?
# * TrackerWindowVisible: Is the tracker window open (and the task visible to the participant)
# * DigitWindowVisible: Is the digit task window open (and the task visible to the participant)
# * TrackingWindowVisitCounter: how often was the trackingn window opened this trial?
# * DigitWindowVisitCounter: how often was the digit window opened this trial?
# * RadiusAroundTarget: size of the radius ( In the experimental trials it has value 80 or 120)
# * standardDeviationOfNoise: what is the standard deviation of the noise? (in the experimental trials it has value 3 or 5)
# * CursorDistanceX: distance between cursor center and center of target
# * CursorDistanceY: same for y value
# * CursorDistanceDirect: direct distance between cursor and target center
# * CursorCoordinatesX: X coordinate on the screen where cursor is 
# * CursorCoordinatesY: Y coordinate on the screen where cursor is 
# * TrackerTargetCoordinatesX: x coordinate where radius center is
# * TrackerTargetCoordinatesY: y coordinate where radius center is
# * cursorMotionX: potential movement by joystick in x direction
# * cursorMotionY: potential movement by joystick in y direction
# * userNumber: correct digits of the string that participant typed so far
# * goalNumber: all digits that participant needs to type (string is 20 digits long on any trial)
# * numberCompleted: is the complete string (goalNumber) typed?
# * LengthOfUserNumber: nr digits of goal typed so far by participant
# * LengthofGoalNumber: total nr digits in goal number
# * Eventmessage1: column that notes user or system triggered events (e.g., moments when a score was given, a digit was typed, or a window was switched)
# * Eventmessage2: column that can give an additional message related to the value of eventmessage1. By default it has value "none"
# * localBlock: per condition, which block of 5 trials is being ran (1,2,3,4)?
# * AbsoluteDualTaskBlock: counts only the dual-task trials. The first 5 dual-task trials are block 1, trials 6-10 are block 2. Of the second condition, the first five trials are block 5, the next 5 trials are block 6, etc
# * PayOffFunction: what is the payoff function? The one that emphasizes "speed" or the one that emphasizes "accuracy"
# * singleTaskIKI: the average interkeypress value that is used to cluster IKI groups


### analysis of data using anova's


table <- data	

####first analyze single Task IKI and determine who belongs to which group
	
single <- table[table$partOfExperiment == "SINGLETASKTYPING",]
single <- single[single$Eventmessage1 != "NONE",]
single$timediff <- c(0,diff(single$LocalTime))

single$precedingMessage <- single$Eventmessage1
single[2:nrow(single),]$precedingMessage <- single$Eventmessage1[1:(nrow(single)-1)]	

single <- single[single$Eventmessage1 == "KEYPRESS" | single$Eventmessage1 == "WRONGKEYPRESS",]    #look at all keypresses, even errors
single <- single[single$precedingMessage == "KEYPRESS",]  #only look at keypresses that were preceded by correct presses. This to avoid switchcosts and post-error slowing	

ikiPerTrial <- with(single,aggregate(timediff, list(SubjectNr=SubjectNr, TrialNumber = TrialNumber, PayOffFunction = PayOffFunction),mean))


ikiPerPP <- with(ikiPerTrial, aggregate(x,list(SubjectNr= SubjectNr, PayOffFunction = PayOffFunction),mean))

ikiPerPP$PayOffFunctionF <- as.factor(ikiPerPP$PayOffFunction)
with(ikiPerPP,summary(aov(x~PayOffFunctionF)))


### now determine who is slow/fast typist
ikiSum2 <- ikiPerPP[order(ikiPerPP $x),]
ikiSum2$IKIgroup <- "none"
ikiSum2[ikiSum2$PayOffFunction == "Speed",][1:6,]$IKIgroup <- "fast"
ikiSum2[ikiSum2$PayOffFunction == "Accuracy",][1:6,]$IKIgroup <- "fast"
ikiSum2[ikiSum2$PayOffFunction == "Speed",][7:12,]$IKIgroup <- "slow"
ikiSum2[ikiSum2$PayOffFunction == "Accuracy",][7:12,]$IKIgroup <- "slow"


table$IKIgroup <- "none"

for (sj in unique(ikiSum2$SubjectNr))
{
	grp <- ikiSum2[ikiSum2$SubjectNr == sj,]$IKIgroup
	table[table $SubjectNr == sj,]$IKIgroup <- grp
	
}


####
####
#### analysis Trial Times
####
####


# select correct subset of data	
table2 <- table[table$Eventmessage1 == "TRIALSTART" | table$Eventmessage1 == "TRIALSTOP",]
trialTimes <- c(0,diff(table2$LocalTime))
table2$TrialTimes <- trialTimes

# aggregate score per block of five trials and per participant for each condition
timeTablePerBlock <- with(table2[table2$partOfExperiment=="DUALTASK" & table2$Eventmessage1=="TRIALSTOP" ,],aggregate(TrialTimes,list(SubjectNr=SubjectNr,Radius=RadiusAroundTarget,Noise=standardDeviationOfNoise,Block= localBlock, PayOffFunction = PayOffFunction, IKIgroup = IKIgroup),mean))


# make sure R recognizes factors as such
timeTablePerBlock $BlockF <- as.factor(timeTablePerBlock $Block)
timeTablePerBlock $SubjectNrF <- as.factor(timeTablePerBlock $SubjectNr)
timeTablePerBlock $RadiusF <- as.factor(timeTablePerBlock $Radius)
timeTablePerBlock $NoiseF <- as.factor(timeTablePerBlock $Noise)
timeTablePerBlock $PayOffFunctionF <- as.factor(timeTablePerBlock $PayOffFunction)
timeTablePerBlock $IKIgroupF <- as.factor(timeTablePerBlock $IKIgroup)


 


with(timeTablePerBlock[timeTablePerBlock$BlockF ==4,],summary(aov(x~PayOffFunctionF*NoiseF*RadiusF* IKIgroupF -(PayOffFunctionF:NoiseF:RadiusF: IKIgroupF + NoiseF:RadiusF: IKIgroupF  + PayOffFunctionF:RadiusF: IKIgroupF + PayOffFunctionF:NoiseF: IKIgroupF + PayOffFunctionF:NoiseF:RadiusF+Error(SubjectNrF/(NoiseF*RadiusF))))))


### noise main effect:
## partial eta: sumsq effect / (sum sec effect + sum sq error)
358.7/(358.7+285.5)		
with(timeTablePerBlock[timeTablePerBlock $BlockF ==4,],tapply(x,NoiseF,mean))  ## mean scores per condition
sd(with(timeTablePerBlock[timeTablePerBlock $BlockF ==4 & timeTablePerBlock$NoiseF == 3,],tapply(x, SubjectNr,mean)))  ## sd's per condition
sd(with(timeTablePerBlock[timeTablePerBlock $BlockF ==4 & timeTablePerBlock$NoiseF == 5,],tapply(x, SubjectNr,mean)))


### radius main effect:
## partial eta:  sumsq effect / (sum sec effect + sum sq error)
217.78 / (217.78 + 208.53)
with(timeTablePerBlock[timeTablePerBlock $BlockF ==4,],tapply(x, RadiusF,mean))
sd(with(timeTablePerBlock[timeTablePerBlock $BlockF ==4 & timeTablePerBlock$RadiusF == 80,],tapply(x, SubjectNr,mean)))
sd(with(timeTablePerBlock[timeTablePerBlock $BlockF ==4 & timeTablePerBlock$RadiusF == 120,],tapply(x, SubjectNr,mean)))

### IKI main effect:
## partial eta:  sumsq effect / (sum sec effect + sum sq error)
1402.3 / (1402.3 + 885.2)
with(timeTablePerBlock[timeTablePerBlock $BlockF ==4,],tapply(x, IKIgroupF,mean))
sd(with(timeTablePerBlock[timeTablePerBlock $BlockF ==4 & timeTablePerBlock$IKIgroupF == "slow",],tapply(x, SubjectNr,mean)))
sd(with(timeTablePerBlock[timeTablePerBlock $BlockF ==4 & timeTablePerBlock$IKIgroupF == "fast",],tapply(x, SubjectNr,mean)))


### interaction effects:

## noise & IKI
63.3 / (63.3 + 285.5)
tb <- with(timeTablePerBlock[timeTablePerBlock $BlockF ==4,],aggregate(x, list(SubjectNrF=SubjectNrF,NoiseF=NoiseF,IKIgroupF= IKIgroupF),mean))
with(tb,tapply(x,list(NoiseF,IKIgroupF),mean))
with(tb,tapply(x,list(NoiseF,IKIgroupF),sd))

mns <- with(tb,aggregate(x,list(NoiseF=NoiseF,IKIgroupF= IKIgroupF),mean))

### noise & radius
32.3 /(32.3 + 151.8)


## radius & IKI
49.98 / (49.98 + 208.53)


####
####
#### analysis of maximum deviation of the cursor
####
####


tableForMaxDev <- table[table$partOfExperiment=="DUALTASK" ,]

# calculate max deviation per trial
MaxDeviationPerTrial <- with(tableForMaxDev, aggregate(CursorDistanceDirect,list(SubjectNr=SubjectNr,Radius=RadiusAroundTarget,Noise=standardDeviationOfNoise,Block=localBlock,TrialNumber=TrialNumber, IKIgroup = IKIgroup, PayOffFunction= PayOffFunction),max))


## calculate mean score per block per PP and per condition
MaxDeviationPerBlock <- with(MaxDeviationPerTrial,aggregate(x,list(SubjectNr=SubjectNr, Radius=Radius,Noise=Noise,Block= Block, PayOffFunction= PayOffFunction, IKIgroup = IKIgroup),mean))


MaxDeviationPerBlock$BlockF <- as.factor(MaxDeviationPerBlock $Block)
MaxDeviationPerBlock $SubjectNrF <- as.factor(MaxDeviationPerBlock $SubjectNr)
MaxDeviationPerBlock $RadiusF <- as.factor(MaxDeviationPerBlock $Radius)
MaxDeviationPerBlock $NoiseF <- as.factor(MaxDeviationPerBlock $Noise)
MaxDeviationPerBlock$PayOffFunctionF <- as.factor(MaxDeviationPerBlock$PayOffFunction)
MaxDeviationPerBlock$IKIgroupF <- as.factor(MaxDeviationPerBlock$IKIgroup)

with(MaxDeviationPerBlock[MaxDeviationPerBlock $BlockF ==4,],summary(aov(x~PayOffFunctionF*NoiseF*RadiusF* IKIgroupF -(PayOffFunctionF:NoiseF:RadiusF: IKIgroupF + NoiseF:RadiusF: IKIgroupF  + PayOffFunctionF:RadiusF: IKIgroupF + PayOffFunctionF:NoiseF: IKIgroupF + PayOffFunctionF:NoiseF:RadiusF+Error(SubjectNrF/(NoiseF*RadiusF))))))


### payoff main effect:
## partial eta:
2280.8/(2280.8  + 3134.9)		
with(MaxDeviationPerBlock[MaxDeviationPerBlock $BlockF ==4,],tapply(x, PayOffFunctionF,mean))
sd(with(MaxDeviationPerBlock[MaxDeviationPerBlock $BlockF ==4 & MaxDeviationPerBlock $PayOffFunctionF == "Speed",],tapply(x, SubjectNr,mean)))
sd(with(MaxDeviationPerBlock[MaxDeviationPerBlock $BlockF ==4 & MaxDeviationPerBlock $PayOffFunctionF == "Accuracy",],tapply(x, SubjectNr,mean)))


### noise main effect:
## partial eta:
22822/(22822 + 2392)		
with(MaxDeviationPerBlock[MaxDeviationPerBlock $BlockF ==4,],tapply(x,NoiseF,mean))
sd(with(MaxDeviationPerBlock[MaxDeviationPerBlock $BlockF ==4 & MaxDeviationPerBlock $NoiseF == 3,],tapply(x, SubjectNr,mean)))
sd(with(MaxDeviationPerBlock[MaxDeviationPerBlock $BlockF ==4 & MaxDeviationPerBlock $NoiseF == 5,],tapply(x, SubjectNr,mean)))


### radius main effect:
## partial eta:
2833.5/(2833.5 + 2017.1)		
with(MaxDeviationPerBlock[MaxDeviationPerBlock $BlockF ==4,],tapply(x,RadiusF,mean))
sd(with(MaxDeviationPerBlock[MaxDeviationPerBlock $BlockF ==4 & MaxDeviationPerBlock $RadiusF == 80,],tapply(x, SubjectNr,mean)))
sd(with(MaxDeviationPerBlock[MaxDeviationPerBlock $BlockF ==4 & MaxDeviationPerBlock $RadiusF == 120,],tapply(x, SubjectNr,mean)))


### IKI main effect:
## partial eta:
2907.0/(2907.0 + 3134.9)		
with(MaxDeviationPerBlock[MaxDeviationPerBlock $BlockF ==4,],tapply(x, IKIgroupF,mean))
sd(with(MaxDeviationPerBlock[MaxDeviationPerBlock $BlockF ==4 & MaxDeviationPerBlock $IKIgroupF == "slow",],tapply(x, SubjectNr,mean)))
sd(with(MaxDeviationPerBlock[MaxDeviationPerBlock $BlockF ==4 & MaxDeviationPerBlock $IKIgroupF == "fast",],tapply(x, SubjectNr,mean)))

### interaction Payoff & Noise
1033 / (1033 + 2392)

### interaction noise & radius
339.3 / (339.3 + 1560.5)


####
####
#### analysis of mean deviation of the cursor
####
####


tableFormeanDev <- table[table$partOfExperiment=="DUALTASK" ,]

meanDeviationPerTrial <- with(tableFormeanDev, aggregate(CursorDistanceDirect,list(SubjectNr=SubjectNr,Radius=RadiusAroundTarget,Noise=standardDeviationOfNoise,Block=localBlock,TrialNumber=TrialNumber, IKIgroup = IKIgroup, PayOffFunction= PayOffFunction),mean))


meanDeviationPerBlock <- with(meanDeviationPerTrial,aggregate(x,list(SubjectNr=SubjectNr, Radius=Radius,Noise=Noise,Block= Block, PayOffFunction= PayOffFunction, IKIgroup = IKIgroup),mean))


meanDeviationPerBlock$BlockF <- as.factor(meanDeviationPerBlock $Block)
meanDeviationPerBlock $SubjectNrF <- as.factor(meanDeviationPerBlock $SubjectNr)
meanDeviationPerBlock $RadiusF <- as.factor(meanDeviationPerBlock $Radius)
meanDeviationPerBlock $NoiseF <- as.factor(meanDeviationPerBlock $Noise)
meanDeviationPerBlock$PayOffFunctionF <- as.factor(meanDeviationPerBlock$PayOffFunction)
meanDeviationPerBlock$IKIgroupF <- as.factor(meanDeviationPerBlock$IKIgroup)

with(meanDeviationPerBlock[meanDeviationPerBlock $BlockF ==4,],summary(aov(x~PayOffFunctionF*NoiseF*RadiusF* IKIgroupF -(PayOffFunctionF:NoiseF:RadiusF: IKIgroupF + NoiseF:RadiusF: IKIgroupF  + PayOffFunctionF:RadiusF: IKIgroupF + PayOffFunctionF:NoiseF: IKIgroupF + PayOffFunctionF:NoiseF:RadiusF+Error(SubjectNrF/(NoiseF*RadiusF))))))

## Main effect of Payoff function:
921.9 / (921.9  + 1648.5)
with(meanDeviationPerBlock[meanDeviationPerBlock $BlockF ==4,],tapply(x, PayOffFunctionF,mean))
sd(with(meanDeviationPerBlock[meanDeviationPerBlock $BlockF ==4 & meanDeviationPerBlock $PayOffFunctionF == "Speed",],tapply(x, SubjectNr,mean)))
sd(with(meanDeviationPerBlock[meanDeviationPerBlock $BlockF ==4 & meanDeviationPerBlock $PayOffFunctionF == "Accuracy",],tapply(x, SubjectNr,mean)))


## Main effect of noise:
2626.4/ (2626.4 + 720.9 )
with(meanDeviationPerBlock[meanDeviationPerBlock $BlockF ==4,],tapply(x, NoiseF,mean))
sd(with(meanDeviationPerBlock[meanDeviationPerBlock $BlockF ==4 & meanDeviationPerBlock $NoiseF == 3,],tapply(x, SubjectNr,mean)))
sd(with(meanDeviationPerBlock[meanDeviationPerBlock $BlockF ==4 & meanDeviationPerBlock $NoiseF == 5,],tapply(x, SubjectNr,mean)))


### Main effect of radius:
1738.1 / (1738.1 + 518.8)
with(meanDeviationPerBlock[meanDeviationPerBlock $BlockF ==4,],tapply(x, RadiusF,mean))
sd(with(meanDeviationPerBlock[meanDeviationPerBlock $BlockF ==4 & meanDeviationPerBlock $RadiusF == 80,],tapply(x, SubjectNr,mean)))
sd(with(meanDeviationPerBlock[meanDeviationPerBlock $BlockF ==4 & meanDeviationPerBlock $RadiusF == 120,],tapply(x, SubjectNr,mean)))


### Interaction noise payoff function:
191.6 / (191.6 + 720.9)

### marginal interaction noise radius: 
79.8 / (79.8 + 577.8)


####
####
#### analysis of time spent outside of target window
####
####
##### 

tableTimeOutside <- table
tableTimeOutside$timediff <- 0
times <- c(0,diff(tableTimeOutside$CurrentTime))  ## calculate the time between samples
tableTimeOutside$timesdiff <- times


tableTimeOutside <- tableTimeOutside[tableTimeOutside$partOfExperiment == "DUALTASK",]

tableTimeOutside <- tableTimeOutside[tableTimeOutside$Eventmessage1 == "TRIALSTART" | (tableTimeOutside$CursorDistanceDirect > tableTimeOutside$RadiusAroundTarget),]

tableTimeOutside <- tableTimeOutside[tableTimeOutside$localBlock ==4,]

tableTimeOutside[!(tableTimeOutside$CursorDistanceDirect > tableTimeOutside$RadiusAroundTarget),]$timesdiff <- 0  ## samples where cursor was not outside of target are set to 0, such that the times that remain can be added together in later analysis to get a total time outside


tableTimeOutside <- tableTimeOutside[tableTimeOutside$Eventmessage1 != "SCOREGIVEN" & tableTimeOutside$Eventmessage1 != "AVSCOREGIVEN" & tableTimeOutside$Eventmessage1 != "TRIALSTOP",]


tableTimeOutside$sampleTimeDifferences <- tableTimeOutside$timesdiff


### calculate total time per trial
samplesOutsideTrial <- with(tableTimeOutside,aggregate(sampleTimeDifferences,list(SubjectNr=SubjectNr,Radius=RadiusAroundTarget,Noise=standardDeviationOfNoise,Block= localBlock, PayOffFunction= PayOffFunction, IKIgroup = IKIgroup,TrialNumber = TrialNumber),sum))

# now average per block
samplesOutsideMean <- with(samplesOutsideTrial,aggregate(x,list(SubjectNr=SubjectNr,Radius= Radius,Noise= Noise,Block= Block, PayOffFunction= PayOffFunction, IKIgroup = IKIgroup),mean))
	


samplesOutsideMean$SubjectNrF <- as.factor(samplesOutsideMean$SubjectNr)
samplesOutsideMean$RadiusF <- as.factor(samplesOutsideMean$Radius)
samplesOutsideMean$NoiseF <- as.factor(samplesOutsideMean$Noise)
samplesOutsideMean$PayOffFunctionF <- as.factor(samplesOutsideMean$PayOffFunction)
samplesOutsideMean$BlockF <- as.factor(samplesOutsideMean$Block)
samplesOutsideMean$IKIgroupF <- as.factor(samplesOutsideMean$IKIgroup)
	
with(samplesOutsideMean[samplesOutsideMean $BlockF ==4,],summary(aov(x~PayOffFunctionF*NoiseF*RadiusF* IKIgroupF -(PayOffFunctionF:NoiseF:RadiusF: IKIgroupF + NoiseF:RadiusF: IKIgroupF  + PayOffFunctionF:RadiusF: IKIgroupF + PayOffFunctionF:NoiseF: IKIgroupF + PayOffFunctionF:NoiseF:RadiusF+Error(SubjectNrF/(NoiseF*RadiusF))))))


## Marginal effect of Payoff function:
1.311  / (1.311   + 6.363)
with(samplesOutsideMean[samplesOutsideMean $BlockF ==4,],tapply(x, PayOffFunctionF,mean))
sd(with(samplesOutsideMean[samplesOutsideMean $BlockF ==4 & samplesOutsideMean $PayOffFunctionF == "Speed",],tapply(x, SubjectNr,mean)))
sd(with(samplesOutsideMean[samplesOutsideMean $BlockF ==4 & samplesOutsideMean $PayOffFunctionF == "Accuracy",],tapply(x, SubjectNr,mean)))

## Main effect of noise:
7.887  / (7.887   + 6.223)
with(samplesOutsideMean[samplesOutsideMean $BlockF ==4,],tapply(x, NoiseF,mean))
sd(with(samplesOutsideMean[samplesOutsideMean $BlockF ==4 & samplesOutsideMean $NoiseF == 3,],tapply(x, SubjectNr,mean)))
sd(with(samplesOutsideMean[samplesOutsideMean $BlockF ==4 & samplesOutsideMean $NoiseF == 5,],tapply(x, SubjectNr,mean)))

## Main effect of radius:
6.450  / (6.450   + 3.936)
with(samplesOutsideMean[samplesOutsideMean $BlockF ==4,],tapply(x, RadiusF,mean))
sd(with(samplesOutsideMean[samplesOutsideMean $BlockF ==4 & samplesOutsideMean $RadiusF == 80,],tapply(x, SubjectNr,mean)))
sd(with(samplesOutsideMean[samplesOutsideMean $BlockF ==4 & samplesOutsideMean $RadiusF == 120,],tapply(x, SubjectNr,mean)))


	## Main effect of iki:
3.206  / (3.206   + 6.363)
with(samplesOutsideMean[samplesOutsideMean $BlockF ==4,],tapply(x, IKIgroupF,mean))
sd(with(samplesOutsideMean[samplesOutsideMean $BlockF ==4 & samplesOutsideMean $IKIgroupF == "slow",],tapply(x, SubjectNr,mean)))
sd(with(samplesOutsideMean[samplesOutsideMean $BlockF ==4 & samplesOutsideMean $IKIgroupF == "fast",],tapply(x, SubjectNr,mean)))


###INteraction payoff noise
1.376/ (1.376 + 6.223)

###INteraction radius IKI
1.990 / ( 1.990 + 3.936)


###INteraction Noise radius
1.936 / ( 1.936 + 5.024)

### Marginal INteraction Noise IKI
 0.951/ ( 0.951  + 6.223)


	
####
####
#### analysis of number of visits to tracker window
####
####
##### 


numberOfVisitsTrackerPerParticipantPerBlock <- with(table[table$partOfExperiment=="DUALTASK" & table$Eventmessage1 == "TRIALSTOP" ,],aggregate(TrackingWindowVisitCounter,list(SubjectNr=SubjectNr,Radius=RadiusAroundTarget,Noise=standardDeviationOfNoise,Block= localBlock, PayOffFunction= PayOffFunction, IKIgroup = IKIgroup),mean))

numberOfVisitsTrackerPerBlock <- with(numberOfVisitsTrackerPerParticipantPerBlock,aggregate(x,list(Radius=Radius,Noise=Noise,Block= Block, PayOffFunction= PayOffFunction, IKIgroup = IKIgroup),mean))

numberOfVisitsTrackerPerParticipantPerBlock $BlockF <- as.factor(numberOfVisitsTrackerPerParticipantPerBlock $Block)
numberOfVisitsTrackerPerParticipantPerBlock $SubjectNrF <- as.factor(numberOfVisitsTrackerPerParticipantPerBlock $SubjectNr)
numberOfVisitsTrackerPerParticipantPerBlock $RadiusF <- as.factor(numberOfVisitsTrackerPerParticipantPerBlock $Radius)
numberOfVisitsTrackerPerParticipantPerBlock $NoiseF <- as.factor(numberOfVisitsTrackerPerParticipantPerBlock $Noise)
numberOfVisitsTrackerPerParticipantPerBlock $PayOffFunctionF <- as.factor(numberOfVisitsTrackerPerParticipantPerBlock $PayOffFunction)	
numberOfVisitsTrackerPerParticipantPerBlock $IKIgroupF <- as.factor(numberOfVisitsTrackerPerParticipantPerBlock $IKIgroup)


with(numberOfVisitsTrackerPerParticipantPerBlock[numberOfVisitsTrackerPerParticipantPerBlock $BlockF ==4,],summary(aov(x~PayOffFunctionF*NoiseF*RadiusF* IKIgroupF -(PayOffFunctionF:NoiseF:RadiusF: IKIgroupF + NoiseF:RadiusF: IKIgroupF  + PayOffFunctionF:RadiusF: IKIgroupF + PayOffFunctionF:NoiseF: IKIgroupF + PayOffFunctionF:NoiseF:RadiusF+Error(SubjectNrF/(NoiseF*RadiusF))))))

## Main effect of payoff:
59.54  / (59.54   + 131.60)
with(numberOfVisitsTrackerPerParticipantPerBlock[numberOfVisitsTrackerPerParticipantPerBlock $BlockF ==4,],tapply(x, PayOffFunctionF,mean))
sd(with(numberOfVisitsTrackerPerParticipantPerBlock[numberOfVisitsTrackerPerParticipantPerBlock $BlockF ==4 & numberOfVisitsTrackerPerParticipantPerBlock $PayOffFunctionF == "Speed",],tapply(x, SubjectNr,mean)))
sd(with(numberOfVisitsTrackerPerParticipantPerBlock[numberOfVisitsTrackerPerParticipantPerBlock $BlockF ==4 & numberOfVisitsTrackerPerParticipantPerBlock $PayOffFunctionF == "Accuracy",],tapply(x, SubjectNr,mean)))


## Main effect of noise:
93.61  / (93.61   + 77.64)
with(numberOfVisitsTrackerPerParticipantPerBlock[numberOfVisitsTrackerPerParticipantPerBlock $BlockF ==4,],tapply(x, NoiseF,mean))
sd(with(numberOfVisitsTrackerPerParticipantPerBlock[numberOfVisitsTrackerPerParticipantPerBlock $BlockF ==4 & numberOfVisitsTrackerPerParticipantPerBlock $NoiseF == 3,],tapply(x, SubjectNr,mean)))
sd(with(numberOfVisitsTrackerPerParticipantPerBlock[numberOfVisitsTrackerPerParticipantPerBlock $BlockF ==4 & numberOfVisitsTrackerPerParticipantPerBlock $NoiseF == 5,],tapply(x, SubjectNr,mean)))


## Main effect of radius:
65.34  / (65.34   + 38.20)
with(numberOfVisitsTrackerPerParticipantPerBlock[numberOfVisitsTrackerPerParticipantPerBlock $BlockF ==4,],tapply(x, RadiusF,mean))
sd(with(numberOfVisitsTrackerPerParticipantPerBlock[numberOfVisitsTrackerPerParticipantPerBlock $BlockF ==4 & numberOfVisitsTrackerPerParticipantPerBlock $RadiusF == 80,],tapply(x, SubjectNr,mean)))
sd(with(numberOfVisitsTrackerPerParticipantPerBlock[numberOfVisitsTrackerPerParticipantPerBlock $BlockF ==4 & numberOfVisitsTrackerPerParticipantPerBlock $RadiusF == 120,],tapply(x, SubjectNr,mean)))


## Main effect of IKI:
79.93  / (79.93   + 131.60)
with(numberOfVisitsTrackerPerParticipantPerBlock[numberOfVisitsTrackerPerParticipantPerBlock $BlockF ==4,],tapply(x, IKIgroupF,mean))
sd(with(numberOfVisitsTrackerPerParticipantPerBlock[numberOfVisitsTrackerPerParticipantPerBlock $BlockF ==4 & numberOfVisitsTrackerPerParticipantPerBlock $IKIgroupF == "slow",],tapply(x, SubjectNr,mean)))
sd(with(numberOfVisitsTrackerPerParticipantPerBlock[numberOfVisitsTrackerPerParticipantPerBlock $BlockF ==4 & numberOfVisitsTrackerPerParticipantPerBlock $IKIgroupF == "fast",],tapply(x, SubjectNr,mean)))


## sign. interaction payoff radius
9.37/ (9.37 + 38.20)


### marg sign interaction radius IKI
6.20/ ( 6.20 + 38.20)


####
####
#### analysis of time per visit to digit window
####
####
##### 


### get rows where a visit ends
tableForTimeInDigitWindow <- table[table$partOfExperiment == "DUALTASK" & (table$Eventmessage1 == "BUTTONRELEASE" | table$Eventmessage1 == "TRIALSTART" |table$Eventmessage1 == "BUTTONPRESS" | table$Eventmessage1 == "TRIALSTOP"),]

## calculate time intervals
tableForTimeInDigitWindow $time <- 0
time <- c(0,diff(tableForTimeInDigitWindow $LocalTime))
tableForTimeInDigitWindow $time <- time

tableForTimeInDigitWindow <- tableForTimeInDigitWindow[tableForTimeInDigitWindow$Eventmessage1 == "BUTTONPRESS" |tableForTimeInDigitWindow$Eventmessage1 == "TRIALSTOP" ,]

tableForMeanTimeInDigitWindowPerPPAndPerBlock <- with(tableForTimeInDigitWindow,aggregate(time,list(SubjectNr=SubjectNr,Radius=RadiusAroundTarget,Noise=standardDeviationOfNoise,Block= localBlock, PayOffFunction= PayOffFunction, IKIgroup = IKIgroup),mean))


tableForMeanTimeInDigitWindowPerPPAndPerBlock $BlockF <- as.factor(tableForMeanTimeInDigitWindowPerPPAndPerBlock $Block)
tableForMeanTimeInDigitWindowPerPPAndPerBlock $SubjectNrF <- as.factor(tableForMeanTimeInDigitWindowPerPPAndPerBlock $SubjectNr)
tableForMeanTimeInDigitWindowPerPPAndPerBlock $RadiusF <- as.factor(tableForMeanTimeInDigitWindowPerPPAndPerBlock $Radius)
tableForMeanTimeInDigitWindowPerPPAndPerBlock $NoiseF <- as.factor(tableForMeanTimeInDigitWindowPerPPAndPerBlock $Noise)
tableForMeanTimeInDigitWindowPerPPAndPerBlock $PayOffFunctionF <- as.factor(tableForMeanTimeInDigitWindowPerPPAndPerBlock $PayOffFunction)
tableForMeanTimeInDigitWindowPerPPAndPerBlock $IKIgroupF <- as.factor(tableForMeanTimeInDigitWindowPerPPAndPerBlock $IKIgroup)

with(tableForMeanTimeInDigitWindowPerPPAndPerBlock[tableForMeanTimeInDigitWindowPerPPAndPerBlock $BlockF ==4,],summary(aov(x~PayOffFunctionF*NoiseF*RadiusF* IKIgroupF -(PayOffFunctionF:NoiseF:RadiusF: IKIgroupF + NoiseF:RadiusF: IKIgroupF  + PayOffFunctionF:RadiusF: IKIgroupF + PayOffFunctionF:NoiseF: IKIgroupF + PayOffFunctionF:NoiseF:RadiusF+Error(SubjectNrF/(NoiseF*RadiusF))))))		


## Main effect of Payoff function:
39.12  / (39.12   + 37.50)
with(tableForMeanTimeInDigitWindowPerPPAndPerBlock[tableForMeanTimeInDigitWindowPerPPAndPerBlock $BlockF ==4,],tapply(x, PayOffFunctionF,mean))
sd(with(tableForMeanTimeInDigitWindowPerPPAndPerBlock[tableForMeanTimeInDigitWindowPerPPAndPerBlock $BlockF ==4 & tableForMeanTimeInDigitWindowPerPPAndPerBlock $PayOffFunctionF == "Speed",],tapply(x, SubjectNr,mean)))
sd(with(tableForMeanTimeInDigitWindowPerPPAndPerBlock[tableForMeanTimeInDigitWindowPerPPAndPerBlock $BlockF ==4 & tableForMeanTimeInDigitWindowPerPPAndPerBlock $PayOffFunctionF == "Accuracy",],tapply(x, SubjectNr,mean)))

## Main effect of Noise
49.64  / (49.64   + 23.53)
with(tableForMeanTimeInDigitWindowPerPPAndPerBlock[tableForMeanTimeInDigitWindowPerPPAndPerBlock $BlockF ==4,],tapply(x, NoiseF,mean))
sd(with(tableForMeanTimeInDigitWindowPerPPAndPerBlock[tableForMeanTimeInDigitWindowPerPPAndPerBlock $BlockF ==4 & tableForMeanTimeInDigitWindowPerPPAndPerBlock $NoiseF == 3,],tapply(x, SubjectNr,mean)))
sd(with(tableForMeanTimeInDigitWindowPerPPAndPerBlock[tableForMeanTimeInDigitWindowPerPPAndPerBlock $BlockF ==4 & tableForMeanTimeInDigitWindowPerPPAndPerBlock $NoiseF == 5,],tapply(x, SubjectNr,mean)))


## Main effect of Radius
21.584  / (21.584   + 25.728)
with(tableForMeanTimeInDigitWindowPerPPAndPerBlock[tableForMeanTimeInDigitWindowPerPPAndPerBlock $BlockF ==4,],tapply(x, RadiusF,mean))
sd(with(tableForMeanTimeInDigitWindowPerPPAndPerBlock[tableForMeanTimeInDigitWindowPerPPAndPerBlock $BlockF ==4 & tableForMeanTimeInDigitWindowPerPPAndPerBlock $RadiusF == 80,],tapply(x, SubjectNr,mean)))
sd(with(tableForMeanTimeInDigitWindowPerPPAndPerBlock[tableForMeanTimeInDigitWindowPerPPAndPerBlock $BlockF ==4 & tableForMeanTimeInDigitWindowPerPPAndPerBlock $RadiusF == 120,],tapply(x, SubjectNr,mean)))

### Interaction payoff noise
5.73 / (5.73 + 23.53)


####
####
#### analysis of time per visit to tracking window
####
####
##### 


##first recalculate the visit times to tracking window
rawData <- data
rawData <- rawData[rawData$partOfExperiment == "DUALTASK",]
rawData <- rawData[rawData$Eventmessage1 == "TRIALSTOP" | rawData$Eventmessage1 == "BUTTONPRESS" | rawData$Eventmessage1 == "BUTTONRELEASE",]
rawData$timeDiff <- c(0,diff(rawData$LocalTime))


rawData $IKIgroup <- "none"

for (sj in unique(ikiSum2$SubjectNr))
{
	grp <- ikiSum2[ikiSum2$SubjectNr == sj,]$IKIgroup
	rawData[rawData $SubjectNr == sj,]$IKIgroup <- grp
	
}


visitTimeData <- with(rawData[rawData$Eventmessage1 == "TRIALSTOP",],aggregate(localBlock,list(SubjectNr=SubjectNr,TrialNumber=TrialNumber,Noise= standardDeviationOfNoise, Radius = RadiusAroundTarget,Block=localBlock,PayOffFunction=PayOffFunction,IKIgroup= IKIgroup),mean))

visitTimeData$x <- 0  #### set visit time by default on 0, then calculate for trials where there was a visit what the mean time was
rawData  <- rawData[rawData$Eventmessage1 == "BUTTONRELEASE",]
visitTimeData2 <- with(rawData,aggregate(timeDiff,list(SubjectNr=SubjectNr,TrialNumber=TrialNumber,Noise= standardDeviationOfNoise, Radius = RadiusAroundTarget,Block=localBlock,PayOffFunction=PayOffFunction,IKIgroup= IKIgroup),mean))

for (i in 1:nrow(visitTimeData2))
{
	sj <- visitTimeData2[i,]$SubjectNr
	tr <- visitTimeData2[i,]$TrialNumber
	
	visitTimeData[visitTimeData$SubjectNr == sj & visitTimeData$TrialNumber == tr,]$x <- visitTimeData2[i,]$x
	
}

meanVisTime <- with(visitTimeData,aggregate(x,list(SubjectNr = SubjectNr,Noise= Noise, Radius = Radius,Block=Block,PayOffFunction=PayOffFunction,IKIgroup=IKIgroup),mean))

meanMeanVisTime <- with(meanVisTime,aggregate(x,list(Noise= Noise, Radius = Radius,Block=Block,PayOffFunction=PayOffFunction),mean))
sdVisTime <- with(meanVisTime,aggregate(x,list(Noise= Noise, Radius = Radius,Block=Block,PayOffFunction=PayOffFunction),sd))


meanVisTime$NoiseF <- as.factor(meanVisTime$Noise)
meanVisTime$RadiusF <- as.factor(meanVisTime$Radius)
meanVisTime$PayOffFunctionF <- as.factor(meanVisTime$PayOffFunction)
meanVisTime$BlockF <- as.factor(meanVisTime$Block)
meanVisTime$SubjectNrF <- as.factor(meanVisTime$SubjectNr)
meanVisTime$IKIgroupF <- as.factor(meanVisTime$IKIgroup)


meanVisTime <- meanVisTime[meanVisTime$PayOffFunction != "A",]
meanVisTime <- drop.levels(meanVisTime)


with(meanVisTime[meanVisTime $BlockF ==4,],summary(aov(x~PayOffFunctionF*NoiseF*RadiusF* IKIgroupF -(PayOffFunctionF:NoiseF:RadiusF: IKIgroupF + NoiseF:RadiusF: IKIgroupF  + PayOffFunctionF:RadiusF: IKIgroupF + PayOffFunctionF:NoiseF: IKIgroupF + PayOffFunctionF:NoiseF:RadiusF+Error(SubjectNrF/(NoiseF*RadiusF))))))


	## Main effect of Noise 
7.084  / (7.084   + 9.221)
with(meanVisTime[meanVisTime $BlockF ==4,],tapply(x, NoiseF,mean))
sd(with(meanVisTime[meanVisTime $BlockF ==4 & meanVisTime $NoiseF == 3,],tapply(x, SubjectNr,mean)))
sd(with(meanVisTime[meanVisTime $BlockF ==4 & meanVisTime $NoiseF == 5,],tapply(x, SubjectNr,mean)))


	## Main effect of Radius 
2.0761  / (2.0761   + 2.2001)
with(meanVisTime[meanVisTime $BlockF ==4,],tapply(x, RadiusF,mean))
sd(with(meanVisTime[meanVisTime $BlockF ==4 & meanVisTime $RadiusF == 80,],tapply(x, SubjectNr,mean)))
sd(with(meanVisTime[meanVisTime $BlockF ==4 & meanVisTime $RadiusF == 120,],tapply(x, SubjectNr,mean)))


	## Main effect of IKI 
15.37  / (15.37   + 57.37)
with(meanVisTime[meanVisTime $BlockF ==4,],tapply(x, IKIgroupF,mean))
sd(with(meanVisTime[meanVisTime $BlockF ==4 & meanVisTime $IKIgroupF == "slow",],tapply(x, SubjectNr,mean)))
sd(with(meanVisTime[meanVisTime $BlockF ==4 & meanVisTime $IKIgroupF == "fast",],tapply(x, SubjectNr,mean)))


####
####
#### analysis of average maximum  number of digits per visit to the typing window
####
####
##### 

## select rows where a visit ends
tableForNrDigits <- table[table$partOfExperiment == "DUALTASK" & (table$Eventmessage1 == "BUTTONRELEASE" | table$Eventmessage1 == "TRIALSTART" | table$Eventmessage1 == "TRIALSTOP"),]


tableForNrDigits$nrEntered <- 0
entered <- c(0,diff(tableForNrDigits$LengthOfUserNumber))
tableForNrDigits$nrEntered <- entered

tableForNrDigits <- tableForNrDigits[tableForNrDigits$DigitWindowVisible == "TRUE" & tableForNrDigits$Eventmessage1 != "TRIALSTART",]


## calculate max nr digits across visits
maxnrDigitEnteredPerPPAndPerBlockPerTrial <- with(tableForNrDigits, aggregate(nrEntered,list(SubjectNr=SubjectNr,Radius=RadiusAroundTarget, Noise=standardDeviationOfNoise,Block= localBlock, TrialNumber= TrialNumber, PayOffFunction= PayOffFunction, IKIgroup = IKIgroup),max))

## calculate average across trials
maxnrDigitsEnteredPerPPAndPerBlock <- with(maxnrDigitEnteredPerPPAndPerBlockPerTrial,aggregate(x,list(SubjectNr=SubjectNr,Radius=Radius,Noise=Noise,Block= Block, PayOffFunction= PayOffFunction, IKIgroup = IKIgroup),mean))


maxnrDigitsEnteredPerPPAndPerBlock $BlockF <- as.factor(maxnrDigitsEnteredPerPPAndPerBlock $Block)
maxnrDigitsEnteredPerPPAndPerBlock $SubjectNrF <- as.factor(maxnrDigitsEnteredPerPPAndPerBlock $SubjectNr)
maxnrDigitsEnteredPerPPAndPerBlock $RadiusF <- as.factor(maxnrDigitsEnteredPerPPAndPerBlock $Radius)
maxnrDigitsEnteredPerPPAndPerBlock $NoiseF <- as.factor(maxnrDigitsEnteredPerPPAndPerBlock $Noise)
maxnrDigitsEnteredPerPPAndPerBlock $PayOffFunctionF <- as.factor(maxnrDigitsEnteredPerPPAndPerBlock $PayOffFunction)
maxnrDigitsEnteredPerPPAndPerBlock $IKIgroupF <- as.factor(maxnrDigitsEnteredPerPPAndPerBlock $IKIgroup)

with(maxnrDigitsEnteredPerPPAndPerBlock[maxnrDigitsEnteredPerPPAndPerBlock $BlockF ==4,],summary(aov(x~PayOffFunctionF*NoiseF*RadiusF* IKIgroupF -(PayOffFunctionF:NoiseF:RadiusF: IKIgroupF + NoiseF:RadiusF: IKIgroupF  + PayOffFunctionF:RadiusF: IKIgroupF + PayOffFunctionF:NoiseF: IKIgroupF + PayOffFunctionF:NoiseF:RadiusF+Error(SubjectNrF/(NoiseF*RadiusF))))))


## main effect payoff
442.0 / (442.0 + 299.1)
with(maxnrDigitsEnteredPerPPAndPerBlock[maxnrDigitsEnteredPerPPAndPerBlock $BlockF ==4,],tapply(x, PayOffFunctionF,mean))
sd(with(maxnrDigitsEnteredPerPPAndPerBlock[maxnrDigitsEnteredPerPPAndPerBlock $BlockF ==4 & maxnrDigitsEnteredPerPPAndPerBlock $PayOffFunctionF == "Speed",],tapply(x, SubjectNr,mean)))
sd(with(maxnrDigitsEnteredPerPPAndPerBlock[maxnrDigitsEnteredPerPPAndPerBlock $BlockF ==4 & maxnrDigitsEnteredPerPPAndPerBlock $PayOffFunctionF =="Accuracy",],tapply(x, SubjectNr,mean)))

## main effect noise
401.8 / (401.8 + 99.0)
with(maxnrDigitsEnteredPerPPAndPerBlock[maxnrDigitsEnteredPerPPAndPerBlock $BlockF ==4,],tapply(x, NoiseF,mean))
sd(with(maxnrDigitsEnteredPerPPAndPerBlock[maxnrDigitsEnteredPerPPAndPerBlock $BlockF ==4 & maxnrDigitsEnteredPerPPAndPerBlock $NoiseF == 3,],tapply(x, SubjectNr,mean)))
sd(with(maxnrDigitsEnteredPerPPAndPerBlock[maxnrDigitsEnteredPerPPAndPerBlock $BlockF ==4 & maxnrDigitsEnteredPerPPAndPerBlock $NoiseF == 5,],tapply(x, SubjectNr,mean)))

## main effect radius
294.00 / (294.00 + 84.44)
with(maxnrDigitsEnteredPerPPAndPerBlock[maxnrDigitsEnteredPerPPAndPerBlock $BlockF ==4,],tapply(x, RadiusF,mean))
sd(with(maxnrDigitsEnteredPerPPAndPerBlock[maxnrDigitsEnteredPerPPAndPerBlock $BlockF ==4 & maxnrDigitsEnteredPerPPAndPerBlock $RadiusF == 80,],tapply(x, SubjectNr,mean)))
sd(with(maxnrDigitsEnteredPerPPAndPerBlock[maxnrDigitsEnteredPerPPAndPerBlock $BlockF ==4 & maxnrDigitsEnteredPerPPAndPerBlock $RadiusF == 120,],tapply(x, SubjectNr,mean)))


## main effect IKI
260.0 / (260.0 + 299.1)
with(maxnrDigitsEnteredPerPPAndPerBlock[maxnrDigitsEnteredPerPPAndPerBlock $BlockF ==4,],tapply(x, IKIgroupF,mean))
sd(with(maxnrDigitsEnteredPerPPAndPerBlock[maxnrDigitsEnteredPerPPAndPerBlock $BlockF ==4 & maxnrDigitsEnteredPerPPAndPerBlock $IKIgroupF == "slow",],tapply(x, SubjectNr,mean)))
sd(with(maxnrDigitsEnteredPerPPAndPerBlock[maxnrDigitsEnteredPerPPAndPerBlock $BlockF ==4 & maxnrDigitsEnteredPerPPAndPerBlock $IKIgroupF == "fast",],tapply(x, SubjectNr,mean)))

### Interaction payoff IKI
112.7/ (112.7 + 299.1)

### Interaction Payoff Noise
14.1 / (14.1 + 99.0)


	
